# Supplementary material for: Development of Poly(sorbitol adipate)-g-poly(ethylene glycol) Mono Methyl Ether-Based Hydrogel Matrices for Model Drug Release
Source: Gels. 2023 Dec 23;10(1):17. doi: 10.3390/gels10010017 (PMC10815636; doi:10.3390/gels10010017)
Supplement: Supplementary file 1 [file gels-10-00017-s001.zip]

Archive with 1 entries (1 files):
- gels-2781499-supplementary.pdf
